# Supplementary material for: Significant Biotransformation of Arsenobetaine into Inorganic Arsenic in Mice
Source: Toxics. 2023 Jan 18;11(2):91. doi: 10.3390/toxics11020091 (PMC9962689; doi:10.3390/toxics11020091)
Supplement: Supplementary file 1 [file toxics-11-00091-s001.zip]

Archive with 1 entries (1 files):
- toxics-2152695-supplementary.pdf
